# Supplementary material for: Epinephrine affects gene expression levels and has a complex effect on biofilm formation in Micrococcus luteus strain C01 isolated from human skin
Source: Biofilm. 2021 Oct 21;3:100058. doi: 10.1016/j.bioflm.2021.100058 (PMC8543384; doi:10.1016/j.bioflm.2021.100058)
Supplement: Multimedia component 4 [file mmc4.zip]

Archive with 1 entries (1 files):
- bioflm_100058_Suppl Table 4 R2_mmc4.DOC
